# Supplementary material for: Dexamethasone protects retinal ganglion cells but not Müller glia against hyperglycemia in vitro
Source: PLoS One. 2018 Nov 26;13(11):e0207913. doi: 10.1371/journal.pone.0207913 (PMC6258116; doi:10.1371/journal.pone.0207913)
Supplement: S1 File — (XLSX) [file pone.0207913.s001.xlsx]

## Sheet: 1. Pure RGCs cultures Fig 1
Number of RGCs in pure culture of RGCs																Normalized data (%)
							n														n
	EXPERIMENTAL CONDITION	1	2	3	4	5	6	7	8	9	10	11	12	Average		1	2	3	4	5	6	7	8	9	10	11	12	% Average
	Control	112	115	107	101	97	95	191	127	57	50	160	53	105.417		106.252	109.098	101.508	95.8163	92.0216	90.1243	181.197	120.482	54.0746	47.4338	151.788	50.2799	100
	1 µM Dexamethasone	113	128	110	122	130	133	123	120	77	74	73	53	104.667		107.2	121.431	104.354	115.739	123.328	126.174	116.687	113.841	73.0481	70.2021	69.2534	50.2799	99.2948
	10mM Glucose	80	128	103	91	117	106	141	153	37	38	51	34	89.9167		75.8941	121.431	97.7137	86.3296	110.995	100.56	133.763	145.148	35.101	36.0497	48.3825	32.255	85.3018
	30 mM Glucose	71	83	76	85	42	71	26	52	44	26			57.6		67.356	78.7402	72.0994	80.6375	39.8444	67.356	24.6656	49.3312	41.7418	24.6656			54.6438
	30 mM Glucose + 1 µM Dexamethasone	108	123	140	106	106	123	76	116	17	27	36	28	83.8333		102.457	116.687	132.815	100.56	100.56	116.687	72.0994	110.046	16.1275	25.6143	34.1524	26.5629	79.5307
	Normalized data
	EXPERIMENTAL CONDITION	% Average	Standard desviation	n	Standard Error
	Control	100	39.7055	12	11.462
	1 µM Dexamethasone	99.2948	26.1167	12	7.53924
	10mM Glucose	85.3018	39.8803	12	11.5124
	30 mM Glucose	54.6438	21.3315	10	6.74562
	30 mM Glucose + 1 µM Dexamethasone	79.5307	42.4142	12	12.2439

## Sheet: 2. RGCs in co-cultures Fig 2
Number of RGCs in Co-culture																Normalized data (%)
							n														n
	EXPERIMENTAL CONDITION	1	2	3	4	5	6	7	8	9	10	11	12	Average		1	2	3	4	5	6	7	8	9	10	11	12	% Average
	Control	3679	4030	5962	6379	3945	4319	4259	4307	6082	4783	7449	3581	4897.92		75.1137	82.28	121.725	130.239	80.5446	88.1805	86.9555	87.9355	124.175	97.6539	152.085	73.1128	100
	1 µM Dexamethasone	3845	5493	4663	3540	4901	5317	5509	6889	7507	4084			5174.8		78.5029	112.15	95.2039	72.2757	100.063	108.557	112.477	140.652	153.269	83.3825			105.653
	10mM Glucose	1529	2030	1438	3723	3986	4033	2386	5418	5382	3065			3299		31.2174	41.4462	29.3595	76.012	81.3817	82.3412	48.7147	110.619	109.884	62.5777			67.3553
	30 mM Glucose	697	1118	967	1430	2438	1610	1785	1104	1670	2207	2809		1621.36		14.2306	22.8261	19.7431	29.1961	49.7763	32.8712	36.4441	22.5402	34.0962	45.06	57.351		33.1032
	30 mM Glucose + 1 µM Dexamethasone	2566	3400	2683	3279	2582	3362	3382	3982	6247	4151	7490		3920.36		52.3897	69.4174	54.7785	66.9469	52.7164	68.6415	69.0499	81.3	127.544	84.7504	152.922		80.0416
	Normalized data
	EXPERIMENTAL CONDITION	% Average	Standard desviation	n	Standard Error
	Control	100	25.5475	12	7.37492
	1 µM Dexamethasone	105.653	25.9851	10	8.21721
	10mM Glucose	67.3553	29.7542	10	9.40912
	30 mM Glucose	33.1032	13.3725	11	4.03197
	30 mM Glucose + 1 µM Dexamethasone	80.0416	32.057	11	9.66555

## Sheet: 3. Müller in co-cultures Fig 2
Number of Müller cells in Co-culture														Normalized data (%)
							n												n
	EXPERIMENTAL CONDITION	1	2	3	4	5	6	7	8	9	10	Average		1	2	3	4	5	6	7	8	9	10	% Average
	Control	55819	37566	34747	56439	49055	48104	44110	53324	51368	49540	48007.2		116.272	78.2508	72.3787	117.564	102.183	100.202	91.8821	111.075	107.001	103.193	100
	1 µM Dexamethasone	50645	59610	49293	43699	35384	23967	14536	42672	20832		37848.7		105.495	124.169	102.678	91.0259	73.7056	49.9238	30.2788	88.8867	43.3935		78.8396
	10mM Glucose	6651	711	3773	1328	12374	30178	20952	24467			12554.2		13.8542	1.48103	7.85924	2.76625	25.7753	62.8614	43.6435	50.9653			26.1508
	30 mM Glucose	2899	2271	3223	1633	10881	10732	9553	17560	10632	24328	9371.2		6.03868	4.73054	6.71358	3.40157	22.6654	22.355	19.8991	36.5778	22.1467	50.6757	19.5204
	30 mM Glucose + 1 µM Dexamethasone	4566	2834	2346	20558	22250	7018	27996	26540	30244	32432	17678.4		9.51107	5.90328	4.88677	42.8227	46.3472	14.6186	58.3163	55.2834	62.9989	67.5565	36.8245
	Normalized data
	EXPERIMENTAL CONDITION	% Average	Standard desviation	n	Standard Error
	Control	100	15.1357	10	4.78631
	1 µM Dexamethasone	78.8396	31.7412	9	10.5804
	10mM Glucose	26.1508	23.6365	8	8.35676
	30 mM Glucose	19.5204	15.3149	10	4.84299
	30 mM Glucose + 1 µM Dexamethasone	36.8245	25.3292	10	8.00979

## Sheet: 4. Cytokines
	Multiplex cytokine assay (pg/ml)
	IL-1α	Control	1uM Dex	10mM Glucose	30mM Glucose	30mM Glucose +1uM Dex		IL-1α	Average	Standard desviation	n	Standard Error
n	1	71.4031	0	0	0	115.522		Control	40.5554	34.7226	4	17.3613
	2	23.3464	25.251	0	24.1138	53.1674		1uM Dex	6.31275	12.6255	4	6.31275
	3	0	0	0	32.3369	32.6837		10mM Glucose	0	0	4	0
	4	67.4719	0	0	0	0		30mM Glucose	14.1127	16.6381	4	8.31906
								30mM Glucose +1uM Dex	50.3434	48.6573	4	24.3287
	Average	40.5554	6.31275	0	14.1127	50.3434
	IL-1β	Control	1uM Dex	10mM Glucose	30mM Glucose	30mM Glucose +1uM Dex		IL-1β	Average	Standard desviation	n	Standard Error
n	1	0	0	0	34.0038	0		Control	0	0	4	0
	2	0	0	0	38.2265	0		1uM Dex	0	0	4	0
	3	0	0	0	54.006	0		10mM Glucose	0	0	4	0
	4	0	0	0	59.8955	0		30mM Glucose	46.5329	59.8955	4	29.9478
								30mM Glucose +1uM Dex	0	0	4	0
	Average	0	0	0	46.5329	0
	IL-2	Control	1uM Dex	10mM Glucose	30mM Glucose	30mM Glucose +1uM Dex		IL-2	Average	Standard desviation	n	Standard Error
n	1	0	0	0	19.5577	144.591		Control	0	0	4	0
	2	0	0	0	0	38.8589		1uM Dex	0	0	4	0
	3	0	0	0	118.013	0		10mM Glucose	0	0	4	0
	4	0	0	0	0	0		30mM Glucose	34.3927	56.5042	4	28.2521
								30mM Glucose +1uM Dex	45.8626	0	4	0
	Average	0	0	0	34.3927	45.8626
	IL-4	Control	1uM Dex	10mM Glucose	30mM Glucose	30mM Glucose +1uM Dex		IL-4	Average	Standard desviation	n	Standard Error
n	1	13.5586	1.28759	1.79002	0	0		Control	13.8594	0.998565	4	0.499282
	2	14.4411	12.089	0.576783	5.88954	0		1uM Dex	3.44787	5.78569	4	2.89285
	3	14.8422	0.414889	120.627	3.11146	0		10mM Glucose	32.9612	58.5578	4	29.2789
	4	12.5958	0	8.85064	0	10.2419		30mM Glucose	2.25025	2.8351	4	1.41755
								30mM Glucose +1uM Dex	2.56047	5.12094	4	2.56047
	Average	13.8594	3.44787	32.9612	2.25025	2.56047
	IL-6	Control	1uM Dex	10mM Glucose	30mM Glucose	30mM Glucose +1uM Dex		IL-6	Average	Standard desviation	n	Standard Error
n	1	625.299	260.521	844.092	878.986	739.826		Control	589.738	62.9904	4	31.4952
	2	643.912	203.796	763.442	1255.92	283.309		1uM Dex	178.921	91.5596	4	45.7798
	3	587.752	47.5691	549.833	1722.86	568.123		10mM Glucose	764.611	153.916	4	76.958
	4	501.988	203.796	901.075	981.442	449.438		30mM Glucose	1209.8	377.244	4	188.622
								30mM Glucose +1uM Dex	510.174	192.574	4	96.2872
	Average	589.738	178.921	764.611	1209.8	510.174
	IL-10	Control	1uM Dex	10mM Glucose	30mM Glucose	30mM Glucose +1uM Dex		IL-10	Average	Standard desviation	n	Standard Error
n	1	5.61598	3.64816	5.37005	9.88998	9.18757		Control	5.89677	0.361769	4	0.180885
	2	5.6962	5.22187	4.47504	8.66763	7.83203		1uM Dex	4.2383	0.916761	4	0.458381
	3	6.41826	4.79268	5.86728	9.33437	10.2419		10mM Glucose	5.89214	1.43048	4	0.715241
	4	5.85666	3.2905	7.85618	6.55628	9.94065		30mM Glucose	8.61206	1.45878	4	0.729391
								30mM Glucose +1uM Dex	9.30054	1.07473	4	0.537367
	Average	5.89677	4.2383	5.89214	8.61206	9.30054
	IL-12	Control	1uM Dex	10mM Glucose	30mM Glucose	30mM Glucose +1uM Dex		IL-12	Average	Standard desviation	n	Standard Error
n	1	0	11.8029	0	0	24.8516		Control	15.7849	18.5364	4	9.26821
	2	35.7016	35.5517	45.1482	0.477831	31.1775		1uM Dex	13.0905	15.6096	4	7.80481
	3	27.4381	3.0759	8.25397	42.7825	55.4267		10mM Glucose	16.4085	19.8255	4	9.91275
	4	0	1.93138	12.2318	0	8.88634		30mM Glucose	10.8151	21.3128	4	10.6564
								30mM Glucose +1uM Dex	30.0855	19.3233	4	9.66163
	Average	15.7849	13.0905	16.4085	10.8151	30.0855
	IFNγ	Control	1uM Dex	10mM Glucose	30mM Glucose	30mM Glucose +1uM Dex		IFNγ	Average	Standard desviation	n	Standard Error
n	1		108.3	138.925	0	192.939		Control	92.5299	17.3022	3	9.98944
	2	112.079	83.2639	147.676	0	153.176		1uM Dex	97.3558	11.2228	4	5.61139
	3	86.3256	93.7076	118.638	45.5606	241.287		10mM Glucose	146.955	26.6839	4	13.342
	4	79.1853	104.151	182.582	0	0		30mM Glucose	11.3901	22.7803	4	11.3901
								30mM Glucose +1uM Dex	146.851	104.319	4	52.1596
	Average	92.5299	97.3558	146.955	11.3901	146.851
	TNFα	Control	1uM Dex	10mM Glucose	30mM Glucose	30mM Glucose +1uM Dex		TNFα	Average	Standard desviation	n	Standard Error
n	1	47.816	7.01019	64.2417	97.4552	74.5549		Control	65.6066	21.5059	4	10.7529
	2	87.3685	37.8407	69.214	79.1199	74.5549		1uM Dex	18.8309	13.3399	4	6.66996
	3	46.4521	17.0963	50.916	101.011	67.0241		10mM Glucose	62.5511	8.02905	4	4.01452
	4	80.7898	13.3766	65.8328	79.1199	20.1825		30mM Glucose	89.1765	11.7028	4	5.85142
								30mM Glucose +1uM Dex	59.0791	26.1729	4	13.0865
	Average	65.6066	18.8309	62.5511	89.1765	59.0791

## Sheet: 5. Cytokine exp. RGCs Fig 4
Number of RGCs in Co-culture in presence of cytokines
									Normalized data (%)
				n							n
	EXPERIMENTAL CONDITION	1	2	3	4	5	Average		1	2	3	4	5	% Average
	Control	2605	3688	3850			3381		77.0482	109.08	113.872			100
	1uM Dex	2488	2741	4991	2123	2301	2928.8		73.5877	81.0707	147.619	62.7921	68.0568	86.6253
	IL-1β, IL-6, TNFα (ng/ml)	718	1231	1514	294		939.25		21.2363	36.4093	44.7797	8.69565		27.7802
	IL-1β, IL-6, TNFα (pg/ml)	1616	1885	1883	958		1585.5		47.7965	55.7527	55.6936	28.3348		46.8944
	IL-1β, IL-6, TNFα (ng/ml) + 1µM Dex	1238	1602	816	1200		1214		36.6164	47.3824	24.1349	35.4925		35.9065
	IL-1β, IL-6, TNFα (pg/ml) + 1µM Dex	1004	1564	929	374		967.75		29.6954	46.2585	27.4771	11.0618		28.6232
	EXPERIMENTAL CONDITION	% Average	Standard desviation	n	Standard Error
	Control	100	20.0207	3	11.559
	1uM Dex	86.6253	40.754	5	18.2257
	IL-1β, IL-6, TNFα (ng/ml)	27.7802	11.9343	4	5.96717
	IL-1β, IL-6, TNFα (pg/ml)	46.8944	4.57655	4	2.28827
	IL-1β, IL-6, TNFα (ng/ml) + 1µM Dex	35.9065	11.6343	4	5.81716
	IL-1β, IL-6, TNFα (pg/ml) + 1µM Dex	28.6232	10.2632	4	5.1316

## Sheet: 6. Cytokine exp. Müller Fig4  
Number of Müller cells in Co-culture in presence of cytokines
								Normalized data (%)
				n						n
	EXPERIMENTAL CONDITION	1	2	3	4	Average		1	2	3	4	% Average
	Control	83314	70518	71088	10898	58954.5		141.319	119.614	120.581	18.4854	100
	1uM Dex	61771	71143	22875		51929.7		104.777	120.674	38.8011		88.0851
	IL-1β, IL-6, TNFα (ng/ml)	74130	70395	60405	28246	58294		125.741	119.406	102.46	47.9115	98.8805
	IL-1β, IL-6, TNFα (pg/ml)	54695	65871	52649	15709	47231		92.7749	111.732	89.3045	26.646	80.115
	IL-1β, IL-6, TNFα (ng/ml) + 1µM Dex	59526	57986	20168		45893.3		100.969	98.3572	34.2094		77.846
	IL-1β, IL-6, TNFα (pg/ml) + 1µM Dex	70220	82015	17595		56610		119.109	139.116	29.845		96.024
	EXPERIMENTAL CONDITION	% Average	Standard desviation	n	Standard Error
	Control	100	55.2576	4	27.6288
	1uM Dex	88.0851	43.4143	3	25.0653
	IL-1β, IL-6, TNFα (ng/ml)	98.8805	35.3715	4	17.6857
	IL-1β, IL-6, TNFα (pg/ml)	80.115	36.9833	4	18.4916
	IL-1β, IL-6, TNFα (ng/ml) + 1µM Dex	77.846	37.8124	3	21.831
	IL-1β, IL-6, TNFα (pg/ml) + 1µM Dex	96.024	58.1784	3	33.5893
